# Supplementary material for: Linear-Scaling Local Natural Orbital-Based Full Triples Treatment in Coupled-Cluster Theory
Source: J Chem Theory Comput. 2025 Feb 21;21(5):2386–401. doi: 10.1021/acs.jctc.4c01716 (PMC11912218; doi:10.1021/acs.jctc.4c01716)
Supplement: Supplementary file 2 — ct4c01716_si_002.zip [file ct4c01716_si_002.zip]

Archive with 90 entries (87 files):
- dlpno_ccsdt_si/
- __MACOSX/._dlpno_ccsdt_si
- dlpno_ccsdt_si/benzene_cc_pVDZ.xls
- __MACOSX/dlpno_ccsdt_si/._benzene_cc_pVDZ.xls
- dlpno_ccsdt_si/.DS_Store
- __MACOSX/dlpno_ccsdt_si/._.DS_Store
- dlpno_ccsdt_si/pericyclic_reactions.xls
- __MACOSX/dlpno_ccsdt_si/._pericyclic_reactions.xls
- dlpno_ccsdt_si/linear_hcno_cc_pVTZ.xls
- __MACOSX/dlpno_ccsdt_si/._linear_hcno_cc_pVTZ.xls
- dlpno_ccsdt_si/watercluster_timings_cc_pVDZ.xls
- __MACOSX/dlpno_ccsdt_si/._watercluster_timings_cc_pVDZ.xls
- dlpno_ccsdt_si/alkane_timings_cc_pVTZ.xls
- __MACOSX/dlpno_ccsdt_si/._alkane_timings_cc_pVTZ.xls
- dlpno_ccsdt_si/water_geoms/
- __MACOSX/dlpno_ccsdt_si/._water_geoms
- dlpno_ccsdt_si/pericyclic_barrier_heights.xls
- __MACOSX/dlpno_ccsdt_si/._pericyclic_barrier_heights.xls
- dlpno_ccsdt_si/watercluster_timings_cc_pVTZ.xls
- __MACOSX/dlpno_ccsdt_si/._watercluster_timings_cc_pVTZ.xls
- dlpno_ccsdt_si/alkane_timings_cc_pVDZ.xls
- __MACOSX/dlpno_ccsdt_si/._alkane_timings_cc_pVDZ.xls
- dlpno_ccsdt_si/alkane_geoms/
- __MACOSX/dlpno_ccsdt_si/._alkane_geoms
- dlpno_ccsdt_si/water_geoms/water34.xyz
- __MACOSX/dlpno_ccsdt_si/water_geoms/._water34.xyz
- dlpno_ccsdt_si/water_geoms/water22.xyz
- __MACOSX/dlpno_ccsdt_si/water_geoms/._water22.xyz
- dlpno_ccsdt_si/water_geoms/water92.xyz
- __MACOSX/dlpno_ccsdt_si/water_geoms/._water92.xyz
- dlpno_ccsdt_si/water_geoms/water4.xyz
- __MACOSX/dlpno_ccsdt_si/water_geoms/._water4.xyz
- dlpno_ccsdt_si/water_geoms/water42.xyz
- __MACOSX/dlpno_ccsdt_si/water_geoms/._water42.xyz
- dlpno_ccsdt_si/water_geoms/water64.xyz
- __MACOSX/dlpno_ccsdt_si/water_geoms/._water64.xyz
- dlpno_ccsdt_si/water_geoms/water8.xyz
- __MACOSX/dlpno_ccsdt_si/water_geoms/._water8.xyz
- dlpno_ccsdt_si/water_geoms/water131.xyz
- __MACOSX/dlpno_ccsdt_si/water_geoms/._water131.xyz
- dlpno_ccsdt_si/water_geoms/water49.xyz
- __MACOSX/dlpno_ccsdt_si/water_geoms/._water49.xyz
- dlpno_ccsdt_si/water_geoms/water10.xyz
- __MACOSX/dlpno_ccsdt_si/water_geoms/._water10.xyz
- dlpno_ccsdt_si/water_geoms/water28.xyz
- __MACOSX/dlpno_ccsdt_si/water_geoms/._water28.xyz
- dlpno_ccsdt_si/water_geoms/water15.xyz
- __MACOSX/dlpno_ccsdt_si/water_geoms/._water15.xyz
- dlpno_ccsdt_si/alkane_geoms/alkane9.xyz
- __MACOSX/dlpno_ccsdt_si/alkane_geoms/._alkane9.xyz
- dlpno_ccsdt_si/alkane_geoms/alkane8.xyz
- __MACOSX/dlpno_ccsdt_si/alkane_geoms/._alkane8.xyz
- dlpno_ccsdt_si/alkane_geoms/alkane11.xyz
- __MACOSX/dlpno_ccsdt_si/alkane_geoms/._alkane11.xyz
- dlpno_ccsdt_si/alkane_geoms/alkane10.xyz
- __MACOSX/dlpno_ccsdt_si/alkane_geoms/._alkane10.xyz
- dlpno_ccsdt_si/alkane_geoms/alkane12.xyz
- __MACOSX/dlpno_ccsdt_si/alkane_geoms/._alkane12.xyz
- dlpno_ccsdt_si/alkane_geoms/alkane16.xyz
- __MACOSX/dlpno_ccsdt_si/alkane_geoms/._alkane16.xyz
- dlpno_ccsdt_si/alkane_geoms/alkane14.xyz
- __MACOSX/dlpno_ccsdt_si/alkane_geoms/._alkane14.xyz
- dlpno_ccsdt_si/alkane_geoms/alkane28.xyz
- __MACOSX/dlpno_ccsdt_si/alkane_geoms/._alkane28.xyz
- dlpno_ccsdt_si/alkane_geoms/alkane18.xyz
- __MACOSX/dlpno_ccsdt_si/alkane_geoms/._alkane18.xyz
- dlpno_ccsdt_si/alkane_geoms/alkane30.xyz
- __MACOSX/dlpno_ccsdt_si/alkane_geoms/._alkane30.xyz
- dlpno_ccsdt_si/alkane_geoms/alkane24.xyz
- __MACOSX/dlpno_ccsdt_si/alkane_geoms/._alkane24.xyz
- dlpno_ccsdt_si/alkane_geoms/alkane26.xyz
- __MACOSX/dlpno_ccsdt_si/alkane_geoms/._alkane26.xyz
- dlpno_ccsdt_si/alkane_geoms/alkane22.xyz
- __MACOSX/dlpno_ccsdt_si/alkane_geoms/._alkane22.xyz
- dlpno_ccsdt_si/alkane_geoms/alkane20.xyz
- __MACOSX/dlpno_ccsdt_si/alkane_geoms/._alkane20.xyz
- dlpno_ccsdt_si/alkane_geoms/alkane3.xyz
- __MACOSX/dlpno_ccsdt_si/alkane_geoms/._alkane3.xyz
- dlpno_ccsdt_si/alkane_geoms/alkane2.xyz
- __MACOSX/dlpno_ccsdt_si/alkane_geoms/._alkane2.xyz
- dlpno_ccsdt_si/alkane_geoms/alkane1.xyz
- __MACOSX/dlpno_ccsdt_si/alkane_geoms/._alkane1.xyz
- dlpno_ccsdt_si/alkane_geoms/alkane5.xyz
- __MACOSX/dlpno_ccsdt_si/alkane_geoms/._alkane5.xyz
- dlpno_ccsdt_si/alkane_geoms/alkane4.xyz
- __MACOSX/dlpno_ccsdt_si/alkane_geoms/._alkane4.xyz
- dlpno_ccsdt_si/alkane_geoms/alkane6.xyz
- __MACOSX/dlpno_ccsdt_si/alkane_geoms/._alkane6.xyz
- dlpno_ccsdt_si/alkane_geoms/alkane7.xyz
- __MACOSX/dlpno_ccsdt_si/alkane_geoms/._alkane7.xyz
