# Supplementary material for: Linear-Scaling Local Natural Orbital-Based Full Triples Treatment in Coupled-Cluster Theory
Source: J Chem Theory Comput. 2025 Feb 21;21(5):2386–401. doi: 10.1021/acs.jctc.4c01716 (PMC11912218; doi:10.1021/acs.jctc.4c01716)
Supplement: Supplementary file 2 — ct4c01716_si_002.zip [file ct4c01716_si_002.zip › dlpno_ccsdt_si/benzene_cc_pVDZ.xls]

TNO Tolerance (Strong/Weak)	1.0e-5/1.0e-4	1.0e-6/1.0e-5	1.0e-7/1.0e-6	1.0e-8/1.0e-7	1.0e-9/1.0e-8
DLPNO-CCSD(T) Correlation Energy	-0.8548233101	-0.8571091104	-0.8577304598	-0.8579255713	-0.8579920738
DLPNO-CCSDT Correlation Energy	-0.8573782805	-0.8588462695	-0.8586333658	-0.8584439084	-0.8583459281
Triples Rank Correction (dE_triples)	-0.008579309422	-0.002869940621	-0.000766716959	-0.000220883289	-0.000084581855
SCF Energy	-230.7221785
Total Canonical CCSD(T) Energy	-231.580131
Total Canonical CCSDT Energy	-231.5805284
