# Supplementary material for: Linear-Scaling Local Natural Orbital-Based Full Triples Treatment in Coupled-Cluster Theory
Source: J Chem Theory Comput. 2025 Feb 21;21(5):2386–401. doi: 10.1021/acs.jctc.4c01716 (PMC11912218; doi:10.1021/acs.jctc.4c01716)
Supplement: Supplementary file 2 — ct4c01716_si_002.zip [file ct4c01716_si_002.zip › dlpno_ccsdt_si/pericyclic_reactions.xls]

DLPNO-CCSD(T),Description,Reagent 1,Reagent 2,Product,dE (rxn),Reference dE
trans Diels Alder Reaction (R1),trans-butadiene + ethylene -> diels_alder,-155.5374378,-78.35493661,-233.9655508,-45.92,-46.02
Diels Alder Reaction (R2),butadiene + ethylene -> diels_alder,-155.5327827,-78.35493661,-233.9655508,-48.84,-48.94
"1,3-Dipolar Cycloaddition (R3)","NMA + ethylene -> p-1,3-dc",-203.5707305,-78.35493661,-281.9704269,-28.09,-28.33
Electrocyclic Rearrangement (R4),butadiene -> p-er,-155.5327827,0,-155.5197516,8.18,8.18
,,,,,,
DLPNO-CCSDT,Description,Reagent 1,Reagent 2,Product,dE (rxn),Reference dE
trans Diels Alder Reaction (R1),trans-butadiene + ethylene -> diels_alder,-155.5384977,-78.35555201,-233.9669858,-45.77,-45.65
Diels Alder Reaction (R2),butadiene + ethylene -> diels_alder,-155.5338096,-78.35555201,-233.9669858,-48.71,-48.59
"1,3-Dipolar Cycloaddition (R3)","NMA + ethylene -> p-1,3-dc",-203.5705983,-78.35555201,-281.9710847,-28.20,-28.22
Electrocyclic Rearrangement (R4),butadiene -> p-er,-155.5338096,0,-155.5205211,8.37,8.37
