# Supplementary material for: Linear-Scaling Local Natural Orbital-Based Full Triples Treatment in Coupled-Cluster Theory
Source: J Chem Theory Comput. 2025 Feb 21;21(5):2386–401. doi: 10.1021/acs.jctc.4c01716 (PMC11912218; doi:10.1021/acs.jctc.4c01716)
Supplement: Supplementary file 2 — ct4c01716_si_002.zip [file ct4c01716_si_002.zip › dlpno_ccsdt_si/linear_hcno_cc_pVTZ.xls]

TNO Tolerance (Strong/Weak)	1.0e-5/1.0e-4	1.0e-6/1.0e-5	1.0e-7/1.0e-6	1.0e-8/1.0e-7	1.0e-9/1.0e-8
DLPNO-CCSD(T) Correlation Energy	-0.6243573981	-0.6261722544	-0.6265222289	-0.6266289859	-0.6266562284
DLPNO-CCSDT Correlation Energy	-0.6252198627	-0.6264454621	-0.6261522416	-0.6260100828	-0.6259586282
Triples Rank Correction (dE_triples)	-0.006851532199	-0.001845045546	-0.000448189889	-0.000103086827	-0.000035829161
SCF Energy	-167.6943979
Total Canonical CCSD(T) Energy	-168.3210728
Total Canonical CCSDT Energy	-168.3204225
