# Supplementary material for: Linear-Scaling Local Natural Orbital-Based Full Triples Treatment in Coupled-Cluster Theory
Source: J Chem Theory Comput. 2025 Feb 21;21(5):2386–401. doi: 10.1021/acs.jctc.4c01716 (PMC11912218; doi:10.1021/acs.jctc.4c01716)
Supplement: Supplementary file 2 — ct4c01716_si_002.zip [file ct4c01716_si_002.zip › dlpno_ccsdt_si/watercluster_timings_cc_pVDZ.xls]

Waters	Basis Functions	DLPNO-CCSDT Time (s)	Iterations	Time per Iteration (s)
4	96	40.999	9	4.555
8	192	136.669	10	13.667
10	240	192.779	10	19.278
15	360	366.645	10	36.665
22	528	698.200	10	69.820
28	672	1086.865	10	108.687
34	816	1587.334	11	144.303
42	1008	2153.925	11	195.811
49	1176	2622.177	11	238.380
64	1536	3683.460	11	334.860
92	2208	5720.736	11	520.067
131	3144	9374.482	11	852.226
