# Supplementary material for: Linear-Scaling Local Natural Orbital-Based Full Triples Treatment in Coupled-Cluster Theory
Source: J Chem Theory Comput. 2025 Feb 21;21(5):2386–401. doi: 10.1021/acs.jctc.4c01716 (PMC11912218; doi:10.1021/acs.jctc.4c01716)
Supplement: Supplementary file 2 — ct4c01716_si_002.zip [file ct4c01716_si_002.zip › dlpno_ccsdt_si/alkane_timings_cc_pVTZ.xls]

Carbons	Basis Functions	DLPNO-CCSDT Time (s)	Iterations	Time per Iteration (s)
1	86	14.072	6	2.345
2	144	134.695	7	19.242
3	202	374.658	7	53.523
4	260	1128.971	8	141.121
5	318	1972.467	8	246.558
6	376	2845.69	8	355.711
7	434	4096.597	8	512.075
8	492	5516.715	9	612.968
9	550	7424.405	10	742.441
10	608	8671.851	10	867.185
11	666	9755.187	10	975.519
12	724	10743.532	10	1074.353
