# Supplementary material for: Linear-Scaling Local Natural Orbital-Based Full Triples Treatment in Coupled-Cluster Theory
Source: J Chem Theory Comput. 2025 Feb 21;21(5):2386–401. doi: 10.1021/acs.jctc.4c01716 (PMC11912218; doi:10.1021/acs.jctc.4c01716)
Supplement: Supplementary file 2 — ct4c01716_si_002.zip [file ct4c01716_si_002.zip › dlpno_ccsdt_si/pericyclic_barrier_heights.xls]

DLPNO-CCSD(T),Description,Reagent 1,Reagent 2,Product,dE (rxn),Reference dE
trans Diels-Alder Reaction (BH1),trans-butadiene + ethylene -> diels_alder_ts,-155.5374378,-78.35493661,-233.8537137,24.26,24.06
Diels-Alder Reaction (BH2),butadiene + ethylene -> diels_alder_ts,-155.5327827,-78.35493661,-233.8537137,21.34,21.15
"1,3-Dipolar Cycloaddition (BH3)","NMA + ethylene -> ts-1,3-dc",-203.5707305,-78.35493661,-281.8967649,18.14,17.89
Electrocyclic Rearrangement (BH4),butadiene -> ts-er,-155.5327827,0,-155.4634369,43.52,43.48
(E)-Sigmatropic Rearrangement (BH5),"(E)-penta-1,3-diene -> sr_ts",-194.7375007,0,-194.6741448,39.76,39.69
(Z)-Sigmatropic Rearrangement (BH6),"(Z)-penta-1,3-diene -> sr_ts",-194.7329551,0,-194.6741448,36.90,36.85
Double Group Transfer (BH7),ethane + ethene -> dgt_ts,-79.58243222,-78.35493661,-157.8559184,51.11,51.05
,,,,,,
DLPNO-CCSDT,Description,Reagent 1,Reagent 2,Product,dE (rxn),Reference dE
trans Diels-Alder Reaction (BH1),trans-butadiene + ethylene -> diels_alder_ts,-155.5384977,-78.35555201,-233.854883,24.58,24.54
Diels-Alder Reaction (BH2),butadiene + ethylene -> diels_alder_ts,-155.5338096,-78.35555201,-233.854883,21.64,21.61
"1,3-Dipolar Cycloaddition (BH3)","NMA + ethylene -> ts-1,3-dc",-203.5705983,-78.35555201,-281.896437,18.65,18.59
Electrocyclic Rearrangement (BH4),butadiene -> ts-er,-155.5338096,0,-155.464181,43.69,43.64
(E)-Sigmatropic Rearrangement (BH5),"(E)-penta-1,3-diene -> sr_ts",-194.7387902,0,-194.6749276,40.07,40.00
(Z)-Sigmatropic Rearrangement (BH6),"(Z)-penta-1,3-diene -> sr_ts",-194.7342061,0,-194.6749276,37.20,37.12
Double Group Transfer (BH7),ethane + ethene -> dgt_ts,-79.58308926,-78.35555201,-157.8568354,51.33,51.35
