# Supplementary material for: Linear-Scaling Local Natural Orbital-Based Full Triples Treatment in Coupled-Cluster Theory
Source: J Chem Theory Comput. 2025 Feb 21;21(5):2386–401. doi: 10.1021/acs.jctc.4c01716 (PMC11912218; doi:10.1021/acs.jctc.4c01716)
Supplement: Supplementary file 2 — ct4c01716_si_002.zip [file ct4c01716_si_002.zip › dlpno_ccsdt_si/watercluster_timings_cc_pVTZ.xls]

Waters	Basis Functions	DLPNO-CCSDT Time (s)	Iterations	Time per Iteration (s)
4	232	183.371	10	18.337
8	464	568.781	10	56.878
10	580	882.412	10	88.241
15	870	1831.297	10	183.130
22	1276	4271.667	13	328.590
28	1624	5209.722	10	520.972
34	1972	8899.616	13	684.586
42	2436	9306.252	10	930.625
49	2842	11424.1	10	1142.410
