# Supplementary material for: Linear-Scaling Local Natural Orbital-Based Full Triples Treatment in Coupled-Cluster Theory
Source: J Chem Theory Comput. 2025 Feb 21;21(5):2386–401. doi: 10.1021/acs.jctc.4c01716 (PMC11912218; doi:10.1021/acs.jctc.4c01716)
Supplement: Supplementary file 2 — ct4c01716_si_002.zip [file ct4c01716_si_002.zip › dlpno_ccsdt_si/alkane_timings_cc_pVDZ.xls]

Carbons	Basis Functions	DLPNO-CCSDT Time (s)	Iterations	Time per Iteration (s)
1	34	0.558	6	0.093
2	58	5.427	6	0.905
3	82	29.858	6	4.976
4	106	89.696	8	11.212
5	130	196.784	8	24.598
6	154	329.774	8	41.222
7	178	434.692	8	54.337
8	202	588.971	8	73.621
9	226	681.315	8	85.164
10	250	818.217	8	102.277
12	298	1096.653	8	137.082
14	346	1305.766	8	163.221
16	394	1552.33	8	194.041
18	442	1832.074	8	229.009
20	490	2048.191	8	256.024
22	538	2379.595	8	297.449
24	586	2614.073	8	326.759
26	634	2859.513	8	357.439
28	682	3122.623	8	390.328
30	730	3431.937	8	428.992
