# Supplementary material for: Linear-Scaling Local Natural Orbital-Based Full Triples Treatment in Coupled-Cluster Theory
Source: J Chem Theory Comput. 2025 Feb 21;21(5):2386–401. doi: 10.1021/acs.jctc.4c01716 (PMC11912218; doi:10.1021/acs.jctc.4c01716)
Supplement: Supplementary file 2 — ct4c01716_si_002.zip [file ct4c01716_si_002.zip › dlpno_ccsdt_si/water_geoms/water4.xyz]

12
Water-4
O    0.705    0.744    0.16
H    -0.071    0.264    0.45
H    1.356    0.064    -0.014
O    0.146    3.42    0.167
H    0.077    2.479    0.006
H    0.908    3.51    0.74
O    2.169    -1.407    1.64
H    1.438    -0.898    1.989
H    1.772    -2.224    1.339
O    -1.092    -0.672    1.792
H    -0.725    -1.146    2.538
H    -1.282    0.203    2.132
