# Supplementary material for: Linear-Scaling Local Natural Orbital-Based Full Triples Treatment in Coupled-Cluster Theory
Source: J Chem Theory Comput. 2025 Feb 21;21(5):2386–401. doi: 10.1021/acs.jctc.4c01716 (PMC11912218; doi:10.1021/acs.jctc.4c01716)
Supplement: Supplementary file 2 — ct4c01716_si_002.zip [file ct4c01716_si_002.zip › dlpno_ccsdt_si/water_geoms/water42.xyz]

126
Water-42
O    2.573    -1.034    -1.721
H    2.493    -1.949    -1.992
H    2.16    -0.537    -2.427
O    0.705    0.744    0.16
H    -0.071    0.264    0.45
H    1.356    0.064    -0.014
O    -5.278    1.056    1.038
H    -6.11    0.801    1.437
H    -4.67    1.127    1.774
O    4.726    5.15    -1.06
H    4.264    4.379    -0.731
H    5.538    5.176    -0.555
O    0.146    3.42    0.167
H    0.077    2.479    0.006
H    0.908    3.51    0.74
O    1.176    -3.773    0.394
H    1.553    -4.646    0.282
H    1.078    -3.438    -0.497
O    -2.852    -2.432    0.188
H    -2.344    -1.934    0.829
H    -2.321    -3.209    0.012
O    1.818    2.32    -4.046
H    1.2    2.785    -4.61
H    2.331    3.012    -3.629
O    -3.318    1.847    2.632
H    -3.651    2.474    3.274
H    -3.142    2.373    1.852
O    5.195    -4.338    0.1
H    4.491    -4.05    0.68
H    5.556    -3.528    -0.26
O    3.746    2.027    2.405
H    4.163    1.813    1.571
H    4.47    2.284    2.976
O    1.184    -0.528    -4.478
H    0.257    -0.595    -4.249
H    1.336    0.41    -4.592
O    5.213    1.034    -3.974
H    4.595    0.696    -4.622
H    5.196    0.39    -3.266
O    4.656    -2.788    3.442
H    4.243    -1.962    3.696
H    3.924    -3.373    3.25
O    -3.211    -0.002    -1.696
H    -3.615    -0.714    -2.191
H    -3.124    -0.346    -0.807
O    -2.742    3.685    0.468
H    -3.04    3.08    -0.211
H    -1.792    3.723    0.357
O    -4.498    -3.227    2.084
H    -3.946    -3.118    1.309
H    -3.983    -2.854    2.8
O    1.499    5.212    -2.999
H    1.939    5.955    -3.413
H    1.438    5.455    -2.075
O    -4.252    -2.64    -3.085
H    -4.478    -2.857    -2.18
H    -5.033    -2.208    -3.43
O    2.977    -2.634    -4.486
H    2.378    -1.91    -4.669
H    3.525    -2.696    -5.268
O    1.584    -3.998    -2.455
H    1.977    -3.681    -3.268
H    1.946    -4.877    -2.341
O    2.169    -1.407    1.64
H    1.438    -0.898    1.989
H    1.772    -2.224    1.339
O    -1.393    -4.732    0.045
H    -1.389    -5.173    -0.804
H    -0.498    -4.41    0.152
O    2.632    -5.954    1.052
H    2.649    -5.503    1.896
H    2.384    -6.853    1.265
O    -1.092    -0.672    1.792
H    -0.725    -1.146    2.538
H    -1.282    0.203    2.132
O    -3.302    -1.631    4.11
H    -3.606    -0.751    4.335
H    -2.347    -1.571    4.146
O    5.985    1.572    0.499
H    6.705    2.067    0.109
H    5.783    0.894    -0.145
O    1.367    1.643    6.386
H    1.3    0.722    6.132
H    0.737    1.74    7.101
O    -4.73    2.243    -1.655
H    -4.212    1.44    -1.71
H    -5.182    2.181    -0.814
O    3.039    2.832    -1.018
H    3.392    2.234    -1.678
H    2.156    2.506    -0.847
O    -0.874    3.591    -3.611
H    -0.187    4.138    -3.23
H    -1.661    4.136    -3.576
O    -1.571    0.596    -3.999
H    -1.115    1.407    -3.772
H    -1.923    0.278    -3.167
O    0.732    6.107    3.231
H    1.376    6.313    3.908
H    1.095    5.346    2.778
O    2.005    4.11    1.948
H    2.647    3.409    2.062
H    2.53    4.89    1.768
O    -1.842    -3.575    -4.091
H    -2.551    -3.106    -3.65
H    -1.558    -4.232    -3.456
O    -0.217    -2.155    3.908
H    0.282    -1.68    4.574
H    -0.075    -3.079    4.115
O    5.282    -0.695    -1.803
H    4.341    -0.68    -1.628
H    5.596    -1.481    -1.357
O    -2.708    0.984    -6.268
H    -2.286    0.818    -5.425
H    -2.583    0.174    -6.762
O    -0.886    1.382    4.273
H    -0.467    2.226    4.1
H    -1.805    1.52    4.043
O    1.451    -0.886    5.657
H    1.57    -1.482    6.396
H    2.31    -0.849    5.237
O    3.789    -0.332    4.233
H    3.263    0.192    3.629
H    4.133    0.3    4.864
O    -1.085    -5.897    -2.476
H    -1.897    -6.271    -2.817
H    -0.58    -6.653    -2.174
