# Supplementary material for: Linear-Scaling Local Natural Orbital-Based Full Triples Treatment in Coupled-Cluster Theory
Source: J Chem Theory Comput. 2025 Feb 21;21(5):2386–401. doi: 10.1021/acs.jctc.4c01716 (PMC11912218; doi:10.1021/acs.jctc.4c01716)
Supplement: Supplementary file 2 — ct4c01716_si_002.zip [file ct4c01716_si_002.zip › dlpno_ccsdt_si/water_geoms/water15.xyz]

45
Water-45
O    2.573    -1.034    -1.721
H    2.493    -1.949    -1.992
H    2.16    -0.537    -2.427
O    0.705    0.744    0.16
H    -0.071    0.264    0.45
H    1.356    0.064    -0.014
O    0.146    3.42    0.167
H    0.077    2.479    0.006
H    0.908    3.51    0.74
O    1.176    -3.773    0.394
H    1.553    -4.646    0.282
H    1.078    -3.438    -0.497
O    -2.852    -2.432    0.188
H    -2.344    -1.934    0.829
H    -2.321    -3.209    0.012
O    -3.318    1.847    2.632
H    -3.651    2.474    3.274
H    -3.142    2.373    1.852
O    1.184    -0.528    -4.478
H    0.257    -0.595    -4.249
H    1.336    0.41    -4.592
O    -3.211    -0.002    -1.696
H    -3.615    -0.714    -2.191
H    -3.124    -0.346    -0.807
O    -2.742    3.685    0.468
H    -3.04    3.08    -0.211
H    -1.792    3.723    0.357
O    2.169    -1.407    1.64
H    1.438    -0.898    1.989
H    1.772    -2.224    1.339
O    -1.393    -4.732    0.045
H    -1.389    -5.173    -0.804
H    -0.498    -4.41    0.152
O    -1.092    -0.672    1.792
H    -0.725    -1.146    2.538
H    -1.282    0.203    2.132
O    3.039    2.832    -1.018
H    3.392    2.234    -1.678
H    2.156    2.506    -0.847
O    -1.571    0.596    -3.999
H    -1.115    1.407    -3.772
H    -1.923    0.278    -3.167
O    -0.217    -2.155    3.908
H    0.282    -1.68    4.574
H    -0.075    -3.079    4.115
