# Supplementary material for: Linear-Scaling Local Natural Orbital-Based Full Triples Treatment in Coupled-Cluster Theory
Source: J Chem Theory Comput. 2025 Feb 21;21(5):2386–401. doi: 10.1021/acs.jctc.4c01716 (PMC11912218; doi:10.1021/acs.jctc.4c01716)
Supplement: Supplementary file 2 — ct4c01716_si_002.zip [file ct4c01716_si_002.zip › dlpno_ccsdt_si/alkane_geoms/alkane9.xyz]

29

C          0.85351       -0.04444        0.04135
C          2.37385       -0.02893        0.04659
C          2.91615        1.28757        0.60167
C          4.44565        1.30374        0.60866
C          4.98045        2.62453        1.16391
C          6.50961        2.65021        1.17440
C          7.03511        3.97463        1.73056
C          8.56282        4.00790        1.74435
C          9.08414        5.32480        2.29735
H          0.48525       -0.99396       -0.35913
H          0.45523        0.76400       -0.58024
H          0.45654        0.07394        1.05480
H          2.73884       -0.18098       -0.97578
H          2.74025       -0.86732        0.65041
H          2.54290        1.43707        1.62207
H          2.54306        2.12243       -0.00404
H          4.82015        1.15462       -0.41138
H          4.81982        0.47059        1.21606
H          4.60426        2.77279        2.18352
H          4.60396        3.45678        0.55663
H          6.88714        2.50324        0.15519
H          6.88749        1.81955        1.78273
H          6.65565        4.12128        2.74920
H          6.65543        4.80460        1.12220
H          8.94798        3.86684        0.72778
H          8.94822        3.18329        2.35517
H          8.74201        6.16841        1.68921
H         10.17842        5.32891        2.29916
H          8.74189        5.48134        3.32543
