# Supplementary material for: Linear-Scaling Local Natural Orbital-Based Full Triples Treatment in Coupled-Cluster Theory
Source: J Chem Theory Comput. 2025 Feb 21;21(5):2386–401. doi: 10.1021/acs.jctc.4c01716 (PMC11912218; doi:10.1021/acs.jctc.4c01716)
Supplement: Supplementary file 2 — ct4c01716_si_002.zip [file ct4c01716_si_002.zip › dlpno_ccsdt_si/alkane_geoms/alkane11.xyz]

35

C          1.01315       -0.01494        0.03210
C          2.53321       -0.01927        0.01536
C          3.07406       -0.42353       -1.35525
C          4.60297       -0.42661       -1.37209
C          5.13860       -0.83036       -2.74595
C          6.66738       -0.83624       -2.76794
C          7.19755       -1.23991       -4.14360
C          8.72605       -1.24732       -4.17087
C          9.25156       -1.65141       -5.54873
C         10.77912       -1.66076       -5.58100
C         11.30204       -2.06224       -6.95085
H          0.64558        0.27655        1.02085
H          0.61595       -1.00848       -0.19924
H          0.61520        0.69366       -0.70125
H          2.90010       -0.71356        0.78036
H          2.89931        0.97934        0.28082
H          2.69980        0.27095       -2.11734
H          2.70193       -1.42152       -1.61737
H          4.97821       -1.12238       -0.61178
H          4.97617        0.57100       -1.11040
H          4.76312       -0.13405       -3.50574
H          4.76379       -1.82734       -3.00797
H          7.04357       -1.53327       -2.00926
H          7.04289        0.16050       -2.50658
H          6.82010       -0.54277       -4.90186
H          6.82049       -2.23626       -4.40476
H          9.10405       -1.94487       -3.41355
H          9.10358       -0.25098       -3.91050
H          8.87228       -0.95384       -6.30546
H          8.87238       -2.64723       -5.80884
H         11.16358       -2.36012       -4.82950
H         11.16340       -0.66629       -5.32598
H         10.96026       -3.06631       -7.22192
H         12.39642       -2.06313       -6.95389
H         10.96035       -1.36335       -7.72103
