# Supplementary material for: Linear-Scaling Local Natural Orbital-Based Full Triples Treatment in Coupled-Cluster Theory
Source: J Chem Theory Comput. 2025 Feb 21;21(5):2386–401. doi: 10.1021/acs.jctc.4c01716 (PMC11912218; doi:10.1021/acs.jctc.4c01716)
Supplement: Supplementary file 2 — ct4c01716_si_002.zip [file ct4c01716_si_002.zip › dlpno_ccsdt_si/alkane_geoms/alkane10.xyz]

32

C          0.94712       -0.09291       -0.04611
C          2.46730       -0.07806       -0.05976
C          3.00566        0.93121       -1.07296
C          4.53467        0.94721       -1.08550
C          5.06880        1.95935       -2.09986
C          6.59754        1.97671       -2.11534
C          7.13145        2.99006       -3.12864
C          8.66027        3.00534       -3.14270
C          9.19797        4.01678       -4.15413
C         10.71802        4.03142       -4.16877
H          0.58135       -0.82074        0.68476
H          0.54900       -0.36760       -1.02816
H          0.54798        0.89005        0.22382
H          2.83506       -1.08196       -0.30197
H          2.83392        0.16884        0.94343
H          2.63006        1.93250       -0.82902
H          2.63284        0.68147       -2.07379
H          4.91109       -0.05332       -1.33092
H          4.90825        1.19705       -0.08503
H          4.69248        2.95992       -1.85368
H          4.69415        1.70997       -3.10015
H          6.97381        0.97652       -2.36270
H          6.97237        2.22493       -1.11496
H          6.75572        3.99046       -2.88121
H          6.75663        2.74221       -4.12924
H          9.03520        2.00450       -3.38932
H          9.03429        3.25267       -2.14166
H          8.83048        5.02015       -3.90947
H          8.83052        3.77203       -5.15752
H         11.11709        4.30439       -3.18666
H         11.08322        4.76093       -4.89841
H         11.11703        3.04910       -4.44117
