# Supplementary material for: Linear-Scaling Local Natural Orbital-Based Full Triples Treatment in Coupled-Cluster Theory
Source: J Chem Theory Comput. 2025 Feb 21;21(5):2386–401. doi: 10.1021/acs.jctc.4c01716 (PMC11912218; doi:10.1021/acs.jctc.4c01716)
Supplement: Supplementary file 2 — ct4c01716_si_002.zip [file ct4c01716_si_002.zip › dlpno_ccsdt_si/alkane_geoms/alkane12.xyz]

38

C          0.86323        0.08878        0.03661
C          2.38314        0.07333        0.04550
C          2.92284       -0.99398        0.99595
C          4.45146       -1.00886        1.00587
C          4.98526       -2.07944        1.95753
C          6.51326       -2.09597        1.97258
C          7.04411       -3.16927        2.92313
C          8.57217       -3.18528        2.93937
C          9.10564       -4.25814        3.88871
C         10.63410       -4.27041        3.90192
C         11.17399       -5.34028        4.84956
C         12.69427       -5.35090        4.86199
H          0.49558        0.85864       -0.64872
H          0.46788        0.30465        1.03452
H          0.46347       -0.87662       -0.28971
H          2.75203        1.06092        0.34584
H          2.74765       -0.11424       -0.97120
H          2.54806       -1.97936        0.69335
H          2.55116       -0.80484        2.01053
H          4.82766       -0.02466        1.31049
H          4.82476       -1.19847       -0.00794
H          4.61003       -3.06358        1.65140
H          4.61002       -1.89109        2.97077
H          6.88921       -1.11288        2.28066
H          6.88940       -2.28346        0.95952
H          6.66902       -4.15254        2.61407
H          6.66716       -2.98279        3.93605
H          8.94665       -2.20173        3.24838
H          8.94863       -3.37080        1.92600
H          8.73180       -5.24193        3.57982
H          8.72974       -4.07267        4.90227
H         11.00648       -3.28553        4.20928
H         11.00855       -4.45497        2.88758
H         10.80872       -6.32771        4.54394
H         10.80622       -5.15813        5.86595
H         13.09251       -5.56229        3.86456
H         13.06197       -6.12223        5.54534
H         13.09012       -4.38588        5.19339
