# Supplementary material for: Linear-Scaling Local Natural Orbital-Based Full Triples Treatment in Coupled-Cluster Theory
Source: J Chem Theory Comput. 2025 Feb 21;21(5):2386–401. doi: 10.1021/acs.jctc.4c01716 (PMC11912218; doi:10.1021/acs.jctc.4c01716)
Supplement: Supplementary file 2 — ct4c01716_si_002.zip [file ct4c01716_si_002.zip › dlpno_ccsdt_si/alkane_geoms/alkane16.xyz]

50

C          0.93422        0.02124       -0.10214
C          2.45382        0.03029       -0.09379
C          2.99461        1.34106        0.47245
C          4.52202        1.35178        0.48186
C          5.05399        2.66578        1.04935
C          6.58033        2.68251        1.05897
C          7.10639        3.99813        1.62617
C          8.63228        4.01827        1.63406
C          9.15645        5.33480        2.20058
C         10.68225        5.35528        2.20807
C         11.20825        6.67153        2.77469
C         12.73462        6.69015        2.78036
C         13.26649        8.00512        3.34607
C         14.79390        8.01859        3.35129
C         15.33381        9.33057        3.91581
C         16.85341        9.34311        3.92125
H          0.56289       -0.92378       -0.51100
H          0.54107        0.83616       -0.71765
H          0.53675        0.13320        0.91148
H          2.82186       -0.11387       -1.11616
H          2.81760       -0.81301        0.50470
H          2.62018        1.48380        1.49357
H          2.62531        2.18186       -0.12733
H          4.89902        1.21150       -0.53846
H          4.89409        0.51328        1.08298
H          4.67809        2.80595        2.07026
H          4.68078        3.50482        0.44946
H          6.95781        2.54335        0.03845
H          6.95541        1.84518        1.66004
H          6.73052        4.13687        2.64731
H          6.72974        4.83576        1.02648
H          9.00875        3.87962        0.61320
H          9.00938        3.18157        2.23469
H          8.78008        5.47341        3.22141
H          8.77895        6.17140        1.59990
H         11.05795        5.21651        1.18708
H         11.05920        4.51809        2.80824
H         10.83295        6.80967        3.79578
H         10.83069        7.50844        2.17464
H         13.10814        6.54984        1.75874
H         13.11026        5.85187        3.37994
H         12.89200        8.14502        4.36724
H         12.89155        8.84316        2.74575
H         15.16577        7.87580        2.32942
H         15.16608        7.17852        3.95056
H         14.96767        9.47505        4.93860
H         14.96756       10.17293        3.31721
H         17.24870        8.52912        4.53771
H         17.22334       10.28904        4.32804
H         17.24949        9.22988        2.90726
