# Supplementary material for: Linear-Scaling Local Natural Orbital-Based Full Triples Treatment in Coupled-Cluster Theory
Source: J Chem Theory Comput. 2025 Feb 21;21(5):2386–401. doi: 10.1021/acs.jctc.4c01716 (PMC11912218; doi:10.1021/acs.jctc.4c01716)
Supplement: Supplementary file 2 — ct4c01716_si_002.zip [file ct4c01716_si_002.zip › dlpno_ccsdt_si/alkane_geoms/alkane14.xyz]

44

C          0.97052       -0.01754        0.08441
C          2.49109       -0.02506        0.07192
C          3.03234       -1.22792       -0.69781
C          4.56028       -1.23901       -0.70905
C          5.09307       -2.44603       -1.47953
C          6.62017       -2.46350       -1.49220
C          7.14771       -3.67341       -2.26137
C          8.67467       -3.69370       -2.27392
C          9.20224       -4.90358       -3.04292
C         10.72940       -4.92179       -3.05450
C         11.26196       -6.13040       -3.82264
C         12.78980       -6.14397       -3.83067
C         13.33056       -7.34920       -4.59704
C         14.85031       -7.36065       -4.60393
H          0.60110        0.85065        0.63870
H          0.57912       -0.92015        0.56365
H          0.57154        0.03288       -0.93353
H          2.86058       -0.04556        1.10383
H          2.85350        0.90346       -0.38452
H          2.65779       -1.20414       -1.72849
H          2.66192       -2.15388       -0.24108
H          4.93690       -1.26388        0.32078
H          4.93299       -0.31517       -1.16796
H          4.71697       -2.42076       -2.50953
H          4.71872       -3.36966       -1.02125
H          6.99741       -2.48839       -0.46263
H          6.99595       -1.54159       -1.95259
H          6.77094       -3.64819       -3.29120
H          6.77095       -4.59523       -1.80146
H          9.05114       -3.71886       -1.24399
H          9.05146       -2.77187       -2.73359
H          8.82586       -4.87842       -4.07287
H          8.82583       -5.82544       -2.58304
H         11.10448       -4.94594       -2.02398
H         11.10468       -3.99898       -3.51346
H         10.88750       -6.10608       -4.85328
H         10.88696       -7.05312       -3.36335
H         13.16244       -6.16683       -2.79920
H         13.16278       -5.21928       -4.28786
H         12.96497       -7.32863       -5.63027
H         12.96430       -8.27614       -4.14058
H         15.24685       -6.45924       -5.08132
H         15.22070       -8.22979       -5.15637
H         15.24601       -7.41199       -3.58435
