# Supplementary material for: Linear-Scaling Local Natural Orbital-Based Full Triples Treatment in Coupled-Cluster Theory
Source: J Chem Theory Comput. 2025 Feb 21;21(5):2386–401. doi: 10.1021/acs.jctc.4c01716 (PMC11912218; doi:10.1021/acs.jctc.4c01716)
Supplement: Supplementary file 2 — ct4c01716_si_002.zip [file ct4c01716_si_002.zip › dlpno_ccsdt_si/alkane_geoms/alkane28.xyz]

86

C          0.83677        0.11405        0.00558
C          2.35541        0.10944       -0.00494
C          2.89307       -0.43405       -1.32479
C          4.41901       -0.43950       -1.33605
C          4.94629       -0.98239       -2.65951
C          6.46951       -0.98920       -2.67341
C          6.98878       -1.53196       -3.99809
C          8.51038       -1.53756       -4.01224
C          9.02749       -2.08218       -5.33600
C         10.54750       -2.08443       -5.34626
C         11.06493       -2.62701       -6.67013
C         12.58482       -2.63012       -6.68069
C         13.10182       -3.17022       -8.00366
C         14.62125       -3.17341       -8.01178
C         15.13752       -3.71289       -9.33532
C         16.65718       -3.71416       -9.34430
C         17.17297       -4.25514      -10.66756
C         18.69300       -4.25552      -10.67886
C         19.20857       -4.79790      -12.00229
C         20.72924       -4.79826      -12.01506
C         21.24662       -5.34325      -13.33796
C         22.76866       -5.34465      -13.35542
C         23.28735       -5.88620      -14.67973
C         24.81068       -5.88795      -14.69589
C         25.33755       -6.43002      -16.02016
C         26.86279       -6.42954      -16.03357
C         27.40075       -6.96956      -17.35511
C         28.91954       -6.96748      -17.36795
H          0.46635        0.50539        0.95744
H          0.44243       -0.89893       -0.12439
H          0.44293        0.74292       -0.79944
H          2.72322       -0.50202        0.82730
H          2.72276        1.13004        0.15452
H          2.52301        0.17835       -2.15601
H          2.52143       -1.45385       -1.48502
H          4.79492       -1.05439       -0.50924
H          4.79517        0.57892       -1.17963
H          4.57320       -0.36783       -3.48795
H          4.57172       -2.00106       -2.81816
H          6.84645       -1.60553       -1.84788
H          6.84769        0.02859       -2.51655
H          6.61372       -0.91682       -4.82530
H          6.61367       -2.55070       -4.15569
H          8.88866       -2.15284       -3.18664
H          8.88825       -0.51960       -3.85712
H          8.65134       -1.46611       -6.16310
H          8.65115       -3.10086       -5.49303
H         10.92479       -2.70093       -4.52085
H         10.92468       -1.06709       -5.19122
H         10.68812       -2.01221       -7.49733
H         10.68915       -3.64564       -6.82758
H         12.96154       -3.24587       -5.85439
H         12.96059       -1.61160       -6.52305
H         12.72551       -2.55530       -8.83026
H         12.72656       -4.18930       -8.16139
H         14.99720       -3.79012       -7.18617
H         14.99625       -2.15502       -7.85300
H         14.76069       -3.09702      -10.16116
H         14.76324       -4.73178       -9.49375
H         17.03412       -4.32922       -8.51789
H         17.03128       -2.69505       -9.18691
H         16.79436       -3.64072      -11.49367
H         16.79895       -5.27446      -10.82376
H         19.07079       -4.86920       -9.85183
H         19.06620       -3.23587      -10.52284
H         18.82870       -4.18429      -12.82842
H         18.83417       -5.81731      -12.15690
H         21.10753       -5.41059      -11.18806
H         21.10189       -3.77839      -11.86136
H         20.86810       -4.73051      -14.16657
H         20.87107       -6.36194      -13.49302
H         23.14575       -5.95757      -12.52785
H         23.14058       -4.32436      -13.19824
H         22.90725       -5.27182      -15.50507
H         22.91238       -6.90525      -14.83464
H         25.18730       -6.50089      -13.86782
H         25.18203       -4.86788      -14.53832
H         24.95811       -5.81677      -16.84659
H         24.96454       -7.44977      -16.17542
H         27.23739       -7.04155      -15.20390
H         27.23105       -5.40872      -15.87365
H         27.02990       -6.35834      -18.18607
H         27.03771       -7.99137      -17.51562
H         29.30968       -5.95307      -17.23695
H         29.29108       -7.35609      -18.32074
H         29.31766       -7.59497      -16.56411
