# Supplementary material for: Linear-Scaling Local Natural Orbital-Based Full Triples Treatment in Coupled-Cluster Theory
Source: J Chem Theory Comput. 2025 Feb 21;21(5):2386–401. doi: 10.1021/acs.jctc.4c01716 (PMC11912218; doi:10.1021/acs.jctc.4c01716)
Supplement: Supplementary file 2 — ct4c01716_si_002.zip [file ct4c01716_si_002.zip › dlpno_ccsdt_si/alkane_geoms/alkane18.xyz]

56

C          0.91377       -0.06418        0.06735
C          2.43340       -0.05332        0.07991
C          2.97174        1.28828        0.56935
C          4.49821        1.29912        0.58047
C          5.02857        2.64292        1.07144
C          6.55389        2.65865        1.08209
C          7.07751        4.00388        1.57558
C          8.60172        4.02104        1.58388
C          9.12489        5.36462        2.08028
C         10.64933        5.38203        2.08647
C         11.17217        6.72501        2.58384
C         12.69674        6.74276        2.59036
C         13.22130        8.08629        3.08628
C         14.74671        8.10262        3.09241
C         15.27664        9.44508        3.58799
C         16.80273        9.45818        3.59369
C         17.33917       10.79759        4.08993
C         18.85922       10.81314        4.09373
H          0.54429       -1.03112       -0.28504
H          0.52289        0.71342       -0.59699
H          0.51373        0.10898        1.07158
H          2.80516       -0.25797       -0.93081
H          2.79560       -0.85937        0.72882
H          2.59562        1.49064        1.57976
H          2.60349        2.09272       -0.07922
H          4.87759        1.10020       -0.42930
H          4.86983        0.49728        1.23007
H          4.65093        2.84259        2.08191
H          4.65613        3.44622        0.42318
H          6.93323        2.46326        0.07149
H          6.92808        1.85669        1.72986
H          6.70027        4.19904        2.58717
H          6.70217        4.80707        0.92973
H          8.97982        3.82843        0.57230
H          8.97770        3.21734        2.22869
H          8.74857        5.55694        3.09245
H          8.74843        6.16912        1.43650
H         11.02537        5.19044        1.07402
H         11.02601        4.57697        2.72933
H         10.79547        6.91666        3.59601
H         10.79549        7.52946        1.94033
H         13.07259        6.54961        1.57817
H         13.07260        5.93822        3.23425
H         12.84466        8.27902        4.09825
H         12.84482        8.89031        2.44214
H         15.12132        7.90791        2.08007
H         15.12097        7.29700        3.73594
H         14.90083        9.63869        4.60013
H         14.90149       10.24999        2.94381
H         17.17601        9.26288        2.58070
H         17.17525        8.65122        4.23637
H         16.97314       10.99574        5.10330
H         16.97284       11.60747        3.44733
H         19.25600       10.03270        4.75108
H         19.22847       11.77932        4.45039
H         19.25532       10.64744        3.08648
