# Supplementary material for: Linear-Scaling Local Natural Orbital-Based Full Triples Treatment in Coupled-Cluster Theory
Source: J Chem Theory Comput. 2025 Feb 21;21(5):2386–401. doi: 10.1021/acs.jctc.4c01716 (PMC11912218; doi:10.1021/acs.jctc.4c01716)
Supplement: Supplementary file 2 — ct4c01716_si_002.zip [file ct4c01716_si_002.zip › dlpno_ccsdt_si/alkane_geoms/alkane30.xyz]

92

C          0.94006        0.02499        0.00972
C          2.45867        0.03530        0.01378
C          2.99726        1.45684        0.14307
C          4.52294        1.46847        0.14465
C          5.04915        2.89347        0.27500
C          6.57243        2.90946        0.27775
C          7.09136        4.33502        0.40928
C          8.61295        4.35032        0.41002
C          9.12898        5.77537        0.54230
C         10.64915        5.78723        0.54189
C         11.16441        7.21070        0.67396
C         12.68598        7.22009        0.67281
C         13.19955        8.64285        0.80584
C         14.71860        8.65097        0.80595
C         15.23269       10.07385        0.93940
C         16.75198       10.08230        0.94114
C         17.26556       11.50485        1.07623
C         18.78423       11.51286        1.07688
C         19.29972       12.93513        1.21219
C         20.81912       12.94310        1.21255
C         21.33544       14.36639        1.34606
C         22.85569       14.37700        1.34870
C         23.37261       15.80113        1.48445
C         24.89368       15.81494        1.48927
C         25.41269       17.24079        1.62411
C         26.93556       17.25561        1.62867
C         27.46170       18.68008        1.76219
C         28.98736       18.69266        1.76334
C         29.52392       20.11436        1.89364
C         31.04295       20.12504        1.89651
H          0.56766       -0.99863       -0.08419
H          0.54836        0.61007       -0.82903
H          0.54415        0.45013        0.93774
H          2.82683       -0.41946       -0.91324
H          2.82358       -0.57878        0.84533
H          2.62600        1.91065        1.07013
H          2.62695        2.07068       -0.68735
H          4.89929        1.01905       -0.78234
H          4.89835        0.85933        0.97623
H          4.67395        3.34446        1.20180
H          4.67579        3.50418       -0.55608
H          6.95075        2.46252       -0.64972
H          6.94960        2.30070        1.10862
H          6.71651        4.78335        1.33745
H          6.71553        4.94639       -0.42032
H          8.99030        3.90384       -0.51821
H          8.99112        3.74090        1.24001
H          8.75397        6.22324        1.47026
H          8.75291        6.38619       -0.28790
H         11.02574        5.34072       -0.38658
H         11.02696        5.17719        1.37150
H         10.79025        7.65886        1.60265
H         10.78933        7.82248       -0.15572
H         13.06037        6.77261       -0.25482
H         13.06149        6.60908        1.50339
H         12.82463        9.09039        1.73452
H         12.82400        9.25425       -0.02387
H         15.09432        8.20457       -0.12355
H         15.09530        8.03902        1.63456
H         14.85663       10.52044        1.86808
H         14.85729       10.68566        0.10990
H         17.12780        9.63602        0.01202
H         17.12685        9.46961        1.77003
H         16.88930       11.95058        2.00520
H         16.89042       12.11737        0.24723
H         19.15953       11.06623        0.14796
H         19.15921       10.89948        1.90591
H         18.92396       13.38041        2.14156
H         18.92334       13.54784        0.38361
H         21.19394       12.49571        0.28376
H         21.19406       12.33076        2.04191
H         20.95825       14.81253        2.27425
H         20.95919       14.97741        0.51638
H         23.23168       13.93064        0.41946
H         23.23000       13.76373        2.17735
H         22.99263       16.24605        2.41265
H         22.99631       16.41186        0.65460
H         25.27051       15.36716        0.56121
H         25.26679       15.20245        2.31904
H         25.03242       17.68589        2.55113
H         25.03669       17.85006        0.79311
H         27.31123       16.80554        0.70167
H         27.30719       16.64326        2.45944
H         27.08467       19.12801        2.68980
H         27.08607       19.29033        0.93188
H         29.35798       18.24037        0.83512
H         29.35829       18.07826        2.59253
H         29.15610       20.56772        2.82180
H         29.15787       20.72951        1.06322
H         31.43568       19.53946        2.73389
H         31.41614       21.14993        1.99207
H         31.43876       19.70264        0.96740
