# Supplementary material for: Linear-Scaling Local Natural Orbital-Based Full Triples Treatment in Coupled-Cluster Theory
Source: J Chem Theory Comput. 2025 Feb 21;21(5):2386–401. doi: 10.1021/acs.jctc.4c01716 (PMC11912218; doi:10.1021/acs.jctc.4c01716)
Supplement: Supplementary file 2 — ct4c01716_si_002.zip [file ct4c01716_si_002.zip › dlpno_ccsdt_si/alkane_geoms/alkane24.xyz]

74

C          0.94155        0.08052        0.01568
C          2.46080        0.07686        0.00391
C          2.99909       -0.56095       -1.27346
C          4.52479       -0.56612       -1.28589
C          5.05164       -1.20531       -2.56667
C          6.57529       -1.21215       -2.58232
C          7.09555       -1.85181       -3.86340
C          8.61856       -1.85822       -3.87677
C          9.13732       -2.50042       -5.15629
C         10.65909       -2.50543       -5.16894
C         11.17782       -3.14521       -6.44776
C         12.69894       -3.14751       -6.46073
C         13.21679       -3.78836       -7.73963
C         14.73809       -3.79225       -7.75150
C         15.25553       -4.43311       -9.02952
C         16.77766       -4.43730       -9.04321
C         17.29626       -5.07861      -10.32309
C         18.81880       -5.08419      -10.33790
C         19.34025       -5.72603      -11.61737
C         20.86416       -5.73343      -11.63158
C         21.39123       -6.37696      -12.90935
C         22.91696       -6.38175      -12.92176
C         23.45434       -7.02258      -14.19859
C         24.97286       -7.02536      -14.21093
H          0.57136        0.54103        0.93592
H          0.54807       -0.93952       -0.03894
H          0.54616        0.64707       -0.83341
H          2.82890       -0.47270        0.87799
H          2.82692        1.10685        0.08889
H          2.62674       -0.01126       -2.14669
H          2.62766       -1.58975       -1.35789
H          4.90156       -1.11873       -0.41636
H          4.90063        0.46138       -1.20500
H          4.67680       -0.65404       -3.43780
H          4.67768       -2.23322       -2.64915
H          6.95339       -1.76442       -1.71323
H          6.95239       -0.18537       -2.50283
H          6.72027       -1.30079       -4.73382
H          6.72095       -2.87982       -3.94398
H          8.99592       -2.40965       -3.00706
H          8.99501       -0.83164       -3.79879
H          8.76044       -1.94971       -6.02727
H          8.76076       -3.52801       -5.23533
H         11.03596       -3.05733       -4.29899
H         11.03476       -1.47812       -5.08922
H         10.79989       -2.59545       -7.31817
H         10.80460       -4.17332       -6.52752
H         13.07656       -3.69766       -5.59017
H         13.07336       -2.11944       -6.38199
H         12.83963       -3.23812       -8.61024
H         12.84198       -4.81620       -7.81832
H         15.11513       -4.34270       -6.88096
H         15.11305       -2.76451       -7.67258
H         14.87814       -3.88262       -9.90100
H         14.88058       -5.46072       -9.10911
H         17.15456       -4.98768       -8.17257
H         17.15226       -3.40951       -8.96451
H         16.91823       -4.52786      -11.19322
H         16.92000       -6.10609      -10.40149
H         19.19455       -5.63445       -9.46658
H         19.19327       -4.05621      -10.25782
H         18.96305       -5.17485      -12.48761
H         18.96294       -6.75290      -11.69575
H         21.23813       -6.28215      -10.75854
H         21.23810       -4.70531      -11.55230
H         21.01493       -5.82826      -13.78141
H         21.01656       -7.40482      -12.98694
H         23.29013       -6.92999      -12.04807
H         23.28832       -5.35276      -12.83989
H         23.08666       -6.47407      -15.07342
H         23.08886       -8.05201      -14.28191
H         25.36673       -6.00515      -14.15734
H         25.34405       -7.48596      -15.13094
H         25.36983       -7.59073      -13.36166
