# Supplementary material for: Linear-Scaling Local Natural Orbital-Based Full Triples Treatment in Coupled-Cluster Theory
Source: J Chem Theory Comput. 2025 Feb 21;21(5):2386–401. doi: 10.1021/acs.jctc.4c01716 (PMC11912218; doi:10.1021/acs.jctc.4c01716)
Supplement: Supplementary file 2 — ct4c01716_si_002.zip [file ct4c01716_si_002.zip › dlpno_ccsdt_si/alkane_geoms/alkane26.xyz]

80

C          0.95233       -0.01494       -0.02327
C          2.47312       -0.00316       -0.02927
C          3.01036        1.11330       -0.91979
C          4.53578        1.12372       -0.92775
C          5.06321        2.24279       -1.81931
C          6.58715        2.25538       -1.82916
C          7.10744        3.37638       -2.72017
C          8.62942        3.38683       -2.73060
C          9.14640        4.50736       -3.62162
C         10.66833        4.51718       -3.62988
C         11.18533        5.63597       -4.52050
C         12.70588        5.64320       -4.52861
C         13.22373        6.76205       -5.41840
C         14.74423        6.76846       -5.42592
C         15.26205        7.88630       -6.31665
C         16.78264        7.89294       -6.32410
C         17.29992        9.01135       -7.21530
C         18.82094        9.01981       -7.22519
C         19.33853       10.13989       -8.11585
C         20.86067       10.14976       -8.12825
C         21.38121       11.27152       -9.01765
C         22.90485       11.28197       -9.03046
C         23.43151       12.40297       -9.92080
C         24.95712       12.41016       -9.93437
C         25.49404       13.52822      -10.82292
C         27.01310       13.53527      -10.83491
H          0.58278       -0.81913        0.61817
H          0.56118       -0.17304       -1.03271
H          0.55829        0.93387        0.35409
H          2.84187       -0.97268       -0.38393
H          2.83916        0.12889        0.99558
H          2.63844        2.08187       -0.56368
H          2.63884        0.98126       -1.94341
H          4.91222        0.15818       -1.28696
H          4.91177        1.25849        0.09374
H          4.68920        3.20991       -1.46129
H          4.68920        2.10999       -2.84198
H          6.96393        1.29024       -2.18989
H          6.96422        2.38916       -0.80801
H          6.73240        4.34139       -2.35916
H          6.73115        3.24335       -3.74181
H          9.00629        2.42164       -3.09187
H          9.00769        3.52017       -1.70935
H          8.77159        5.47304       -3.26059
H          8.76966        4.37437       -4.64342
H         11.04428        3.55177       -3.99023
H         11.04517        4.65104       -2.60865
H         10.81113        6.60208       -4.16021
H         10.80901        5.50294       -5.54210
H         13.08104        4.67759       -4.88956
H         13.08328        5.77607       -3.50711
H         12.84965        7.72810       -5.05768
H         12.84726        6.62974       -6.44022
H         15.11849        5.80212       -5.78586
H         15.12078        6.90192       -4.40424
H         14.88764        8.85254       -5.95689
H         14.88529        7.75277       -7.33817
H         17.15693        6.92659       -6.68370
H         17.15864        8.02664       -5.30231
H         16.92447        9.97694       -6.85480
H         16.92187        8.87736       -8.23626
H         19.19487        8.05376       -7.58613
H         19.19775        9.15207       -6.20351
H         18.96290       11.10467       -7.75342
H         18.95880       10.00716       -9.13635
H         21.23371        9.18400       -8.49084
H         21.23799       10.27983       -7.10645
H         21.00589       12.23581       -8.65377
H         21.00175       11.14036      -10.03834
H         23.27676       10.31533       -9.39182
H         23.28134       11.41148       -8.00828
H         23.05884       13.36808       -9.55642
H         23.05180       12.27230      -10.94148
H         25.32595       11.44188      -10.29455
H         25.33282       12.53793       -8.91172
H         25.12963       14.49738      -10.46284
H         25.12368       13.40142      -11.84677
H         27.41053       13.68915       -9.82659
H         27.38341       14.34124      -11.47497
H         27.40543       12.58754      -11.21743
