# Supplementary material for: Linear-Scaling Local Natural Orbital-Based Full Triples Treatment in Coupled-Cluster Theory
Source: J Chem Theory Comput. 2025 Feb 21;21(5):2386–401. doi: 10.1021/acs.jctc.4c01716 (PMC11912218; doi:10.1021/acs.jctc.4c01716)
Supplement: Supplementary file 2 — ct4c01716_si_002.zip [file ct4c01716_si_002.zip › dlpno_ccsdt_si/alkane_geoms/alkane22.xyz]

68

C          0.86136       -0.01173       -0.12485
C          2.38025       -0.00209       -0.11262
C          2.91570        0.98118        0.92413
C          4.44156        0.99112        0.93507
C          4.96812        1.97620        1.97379
C          6.49194        1.98723        1.98662
C          7.01282        2.97281        3.02524
C          8.53558        2.98429        3.03683
C          9.05467        3.96855        4.07581
C         10.57669        3.97818        4.08567
C         11.09517        4.95840        5.12732
C         12.61741        4.96548        5.13870
C         13.13696        5.94512        6.18132
C         14.65958        5.95709        6.19033
C         15.17995        6.93605        7.23180
C         16.70274        6.94760        7.24274
C         17.22439        7.92819        8.28584
C         18.74841        7.94077        8.29752
C         19.27675        8.91946        9.34057
C         20.80239        8.92797        9.34942
C         21.34033        9.90600       10.38974
C         22.85918        9.91502       10.39913
H          0.49254       -0.72052       -0.87224
H          0.46659        0.97945       -0.36992
H          0.46483       -0.30743        0.85170
H          2.74925        0.26920       -1.10852
H          2.74761       -1.01126        0.10661
H          2.54291        0.70900        1.91928
H          2.54344        1.98943        0.70477
H          4.81788        1.26598       -0.05795
H          4.81761       -0.01507        1.15737
H          4.59318        1.70285        2.96770
H          4.59410        2.98339        1.75269
H          6.86998        2.26196        0.99429
H          6.86888        0.98166        2.20999
H          6.63753        2.69854        4.01868
H          6.63723        3.97936        2.80366
H          8.91265        3.26019        2.04440
H          8.91296        1.97855        3.25871
H          8.67923        3.69316        5.06896
H          8.67913        4.97528        3.85495
H         10.95262        4.25713        3.09363
H         10.95333        2.97122        4.30351
H         10.71897        4.68144        6.11976
H         10.72176        5.96621        4.90809
H         12.99451        5.24385        4.14599
H         12.99221        3.95888        5.35605
H         12.76127        5.66644        7.17348
H         12.76204        6.95162        5.96231
H         15.03517        6.23493        5.19710
H         15.03700        4.94858        6.40668
H         14.80326        6.65691        8.22321
H         14.80279        7.94295        7.01351
H         17.07788        7.22668        6.25043
H         17.07841        5.94002        7.45922
H         16.84767        7.64718        9.27751
H         16.84596        8.93445        8.06912
H         19.12137        8.21976        7.30434
H         19.12320        6.93224        8.51189
H         18.90094        8.63950       10.33237
H         18.90058        9.92691        9.12422
H         21.17388        9.20427        8.35494
H         21.17402        7.91839        9.56388
H         20.97295        9.63070       11.38519
H         20.97322       10.91648       10.17576
H         23.25380        8.92263       10.63926
H         23.22922       10.62017       11.14908
H         23.25437       10.21522        9.42329
