# Supplementary material for: Linear-Scaling Local Natural Orbital-Based Full Triples Treatment in Coupled-Cluster Theory
Source: J Chem Theory Comput. 2025 Feb 21;21(5):2386–401. doi: 10.1021/acs.jctc.4c01716 (PMC11912218; doi:10.1021/acs.jctc.4c01716)
Supplement: Supplementary file 2 — ct4c01716_si_002.zip [file ct4c01716_si_002.zip › dlpno_ccsdt_si/alkane_geoms/alkane20.xyz]

62

C          0.85424       -0.14586       -0.05140
C          2.37332       -0.13707       -0.04050
C          2.91153        1.06486        0.73102
C          4.43786        1.07479        0.74096
C          4.96724        2.27814        1.51545
C          6.49210        2.29045        1.52817
C          7.01542        3.49514        2.30194
C          8.53915        3.50852        2.31362
C          9.06011        4.71321        3.08728
C         10.58374        4.72646        3.09710
C         11.10582        5.92953        3.87263
C         12.62919        5.94252        3.88130
C         13.15168        7.14570        4.65662
C         14.67568        7.15945        4.66638
C         15.19986        8.36288        5.44199
C         16.72519        8.37519        5.45285
C         17.25499        9.57785        6.22885
C         18.78142        9.58786        6.23851
C         19.31973       10.78908        7.01076
C         20.83912       10.79993        7.01929
H          0.48404       -1.01262       -0.60695
H          0.46169        0.75820       -0.52776
H          0.45643       -0.19784        0.96716
H          2.74300       -0.11357       -1.07224
H          2.73753       -1.06560        0.41429
H          2.53776        1.03950        1.76198
H          2.54133        1.99182        0.27611
H          4.81493        1.10413       -0.28858
H          4.81153        0.14976        1.19663
H          4.59059        2.25021        2.54524
H          4.59514        3.20408        1.05994
H          6.87116        2.31927        0.49918
H          6.86659        1.36652        1.98540
H          6.63818        3.46689        3.33157
H          6.64153        4.41982        1.84545
H          8.91773        3.53764        1.28458
H          8.91472        2.58490        2.77089
H          8.68358        4.68434        4.11674
H          8.68525        5.63776        2.63074
H         10.96045        4.75689        2.06753
H         10.95940        3.80158        3.55166
H         10.72945        5.89849        4.90227
H         10.73011        6.85457        3.41812
H         13.00520        5.97353        2.85125
H         13.00462        5.01721        4.33538
H         12.77469        7.11429        5.68621
H         12.77552        8.07030        4.20188
H         15.05139        7.18987        3.63630
H         15.05031        6.23384        5.12032
H         14.82218        8.33158        6.47129
H         14.82440        9.28749        4.98691
H         17.10001        8.40532        4.42241
H         17.09759        7.44919        5.90608
H         16.87788        9.54718        7.25833
H         16.88088       10.50344        5.77453
H         19.15438        9.61501        5.20699
H         19.15182        8.66060        6.69156
H         18.95217       10.76301        8.04330
H         18.95372       11.71813        6.55884
H         21.23391        9.89496        7.49216
H         21.20892       11.66530        7.57728
H         21.23577       10.85634        6.00051
